# Supplementary material for: Telehealth Use in Geriatrics Care during the COVID-19 Pandemic—A Scoping Review and Evidence Synthesis
Source: Int J Environ Res Public Health. 2021 Feb 11;18(4):1755. doi: 10.3390/ijerph18041755 (PMC7918552; doi:10.3390/ijerph18041755)
Supplement: Supplementary file 1 [file ijerph-18-01755-s001.zip]

Archive with 6 entries (5 files):
- Supplementary files_updated/
- Supplementary files_updated/File S1 - PRISMA-ScR-Fillable-Checklist_Telehealthand Geriatrics_Annex 1.pdf
- Supplementary files_updated/File S2 - Telehealth and geriatric care.docx
- Supplementary files_updated/File S3 - Telehealth and geriatric care.docx
- Supplementary files_updated/File S4 - Telehealth and geriatric care.docx
- Supplementary files_updated/File S5 - Telehealth and geriatric care.docx
